# Supplementary material for: Effect of Irradiation on Structural Changes of Levan
Source: Int J Mol Sci. 2022 Feb 23;23(5):2463. doi: 10.3390/ijms23052463 (PMC8910695; doi:10.3390/ijms23052463)
Supplement: Supplementary file 1 [file ijms-23-02463-s001.zip]

Archive with 1 entries (1 files):
- ijms-1596526-supplementary.pdf
